# Supplementary material for: Physical activity engagement in Eldoret, Kenya, during COVID-19 pandemic
Source: PLOS Glob Public Health. 2022 Apr 13;2(4):e0000339. doi: 10.1371/journal.pgph.0000339 (PMC10021677; doi:10.1371/journal.pgph.0000339)
Supplement: S1 Data — (XLSX) [file pgph.0000339.s001.xlsx]

## Sheet: Sheet1
STUDY ID	SEX	YOB	AGE	RESIDENCE	ZONE	EDUCATION	EMPLOYMENT	OCCUPATION	NO.OF YEARS OF WORK	HARD PHYSICAL LABOUR	PREVIOUS DATE OF HARD PHYSICAL LABOUR	WHO RECOMMENDATION	EXPLANATION FOR WHO RECOMMENDATION	ACTIVE IN AEROBIC EXERCISE	NORMALCY OF EXERCISE	EXERCISE INTENSITY	CHANGE IN EXERCISE INTENSITY	PREVIOUS DATE OF PLANNED EXERCISE	MODERATE AEROBIC EXERCISES	MODERATE AEROBIC EXERCISES	VIGOROUS AEROBIC EXERCISES	VIGOROUS AEROBIC EXERCISES	AVERAGE DAYS IN A WEEK	BEFORE COVID AVERAGE DAYS	TIME PER SESSIONS	BEFORE COVID TIME PER SESSION	CHANGE IN EXERCISE LENGTH	BEFORE COVID EXERCISE LOCATION	CURRENT EXERCISE LOCATION	REASON FOR CHANGE OF EXERCISE LOCATION	BEFORE COVID EXERCISE TYPES	BEFORE COVID EXERCISE TYPES			OTHER AEROBIC EXERCISE TYPES	CURRENT EXERCISE TYPES	CURRENT EXERCISE TYPES			OTHER AEROBIC CURRENT EXERCISE TYPES	REASON FOR DIFFERENT EXERCISES	WORK OUT DAYS	REASON FOR WORK OUT DAYS	BEFORE COVID WORK OUT DAYS	REASON FOR WORKOUT DAYS	TIME RANGE FOR EXERCISE	REASON FOR TIME RANGE	BEFORE COVID TIME RANGE	REASON FOR TIME RANGE BEFORE COVID
9J	1	1989	32	Kapsoya	1	4	2	Farming	6	0	5	0	0	0	4	2	1	2	1		1		4	4	3	3	1	3	3		2					2						1	Whenever I get time	1	Time availability	1		1
71J	1	1986	35	Langas	0	3	2	Tailor	1	2	1	1		1				2	1	Busy at work	1	Busy at work						1	1		1					1
34J	1	1987	34	Kapsoya	1	3	2	Tailor	8	0	3	1		0	1	1	1	3	0	For fitness	1		2	2	3	3	3	4	4		3					3						1		1		1	Whenever I get time	1
1J	1	1972	49	Kapsoya	1	4	2	Shopkeeper	10	0	5	1		0	1	1	3	6	0	To lose weight	1	Limited time to perform vigorous exercises	3	3	5	5	3	4	4		3					3						3	I'm only available on weekdays	3	I'm only avaiable on weekdays	11	Whenever I get time	1	Whenever I get time
2J	1	1975	46	Kapsoya	1	2	2	Shopkeeper	4	1	4	1		0	1	2	1	4	0	To stay active	1		2	2	4	4	3	4	4		3					3						1	Depending on the days I have errands to do within town	1	When I used to be free and running errands within town	2	Before going to work	2
3J	1	1984	37	Kapsoya	1	4	2	Business	12	1	1	1		0	1	1	1	3	0	To keep fit	1	Fatigued	1	1	5	5	3	3	3		3					3						1	To remain active	1		1		1
4J	0	1981	40	Kapsoya	1	4	3	Shop attendant	10	1	5	1		0	3	3	2	5	1	Always held up at work	1	Limited time to perform vigorous exercises	4	4	3	4	2	3	3		4					4						2	It’s the only time I'm available	1	There wasn't any travel restrictions or the nationwide curfew	4	After work	4	After work
5J	0	1987	34	Kapsoya	1	3	3	Security officer	5	1	5	1		0	1	2	1	6	0	My daily work entails being active	0	To maintain good health	2	2	5	5	3	2	2		4					4						1	Whenever I get time	1		1	After work	1
6J	1	2000	21	Kapsoya	1	3	3	House help	1	0	3	1		0	1	1	1	6	1		1		4	4	4	4	3	4	4		3					3						1	After work	1		1		1
7J	0	1984	37	Kapsoya	1	4	3	Accountant	8	1	2	1		0	3	1	1	6	1	Always held up at work	1		4	4	5	5	3	4	4		3					3						2	I'm only avaiable on weekends	2		3	After work	3
8J	0	1981	40	Kapsoya	1	4	2	Business	12	1	2	1		1				2	1		1							1	1		1					1
10J	1	1975	46	Kapsoya	1	1	1	House Wife		1	2	1		0	3	1	2	6	1		1		2	2	3	3	3	4	4		3					3						1	Whenever I'm free	1		1	After work	1
11J	1	1995	26	Kapsoya	1	1	1			1	7	1		0	1	1	1	3	0	To keep fit	1		1	1	2	2	3	3	3		6				Jogging indoors	6				Jogging indoors		1	I make time everyday to exercise	1	I used to make time everyday to exercise	3	After work	3
12J	1	1975	46	Kapsoya	1	3	3	Househelp	9	1	2	1		0	1	1	1	5	0	To keep fit	0		3	3	5	5	3	5	5		3	6			Skipping	3	6			Skipping		2	Whenever I'm free	2		3	After work	3
13J	1	1992	29	Kapsoya	1	4	3	Teacher	8	1	2	1		0	2	2	1	5	0	To keep fit	1		2	2	5	5	3	4	4		2					2						1	I make time everyday to exercise	1		2		2
14J	1	1999	22	Kapsoya	1	3	3	Househelp		1	2	1		1				2	1		1							1	1		1					1
15J	1	1984	37	Kapsoya	1	4	2	Business		1	7	1		0	1	1	1	3	0	To maintain good health	1		1	1	3	3	3	3	3		6				Staircase climbing	6				Staircase climbing		1		1		1		1
16J	0	1980	41	Kapsoya	1	4	3	Teacher	14	1	5	1		0	1	2	3	3	0	To lose weight	1		1	4	5	3	1	4	4		3					2					I needed to lose weight hence increasing my intensity	1	I make time everyday to exercise	2	It’s the only time I'm available	2	Before going to work	3	After work
17J	1	1989	32	Kapsoya	1	4	2	Business	5	1	2	1		1					1		1		4	4	2	3	2	4	4		3					3						1		1		1		1
18J	1	1985	36	Kapsoya	1	4	3	Pharmacist	7	1	7	0	0	0	1	2	1	4	0	To keep fit	1		2	2	5	5	3	4	4		2					2						1		1		2	Before going to work	2
19J	1	1997	24	Kapsoya	1	2	3	Househelp	1	1	2	1		0	1	2	1	3	0	To lose weight	1		3	2	3	3	3	4	4		2	3				2	3					2	After work	2		1	After work	1
20J	1	1996	25	Kapsoya	1	4	1	Teacher		1	3	1		0	2	2	3	3	0	To keep fit	0		2	4	3	3	1	3	3		6				Aerobic dancing	6				Aerobic dancing		1	Follows an aerobic dance class on television	1		1	Whenever the aerobic dance class is aired	1
21J	1	1995	26	Kapsoya	1	3	1	Student		1	2	1		1				6	1		1							1	1		1					1
22J	1	1997	24	Kapsoya	1	4	3	Accountant	1	1	6	1		0	5	1	1	3	0	To keep fit	1		3	3	3	3	3	4	4		3					2						1	Whenever I'm free	1		1	Whenever I'm free	1
23J	1	1988	33	Kapsoya	1	4	3	Teacher	3	1	6	1		1		1	2	7	1	I'm on maternity leave	1			1		5	3	4			3											1		1		1		1
24J	1	1982	39	Kapsoya	1	4	2	Business		0	3	1		0	1	1	3	5	0	To keep fit	1		3	3	3	2	1	4	4		3					3						1	Whenever I'm free	1		1	Whenever I'm free	1
25J	0	1962	59	Kapsoya	1	4	3	CID Officer	41	0	3	1		0	2	2	2	3	0	My daily work entails being active	0		2	2	4	4	3	2	2		4					4						1	It's part of my routine	1		3	After work	3
26J	1	2000	21	Kapsoya	1	4	1	Student		1	2	1		0	1	1	2	5	0	To keep fit	1		3	1	3	3	3	3	3		6				Skipping	6				Skipping		1	Whenever I'm free	1		3	Whenever I'm free	3
27J	0	1986	35	Kapsoya	1	4	3	Sales manager	7	1	5	1		0	3	2	2	5	0	To keep fit	1		2	1	5	5	3	4	4		3					3						1	Whenever I'm free	1		1	After work	3	Busy at work
28J	0	1994	27	Kapsoya	1	4	3	Production Engineer	4	1	7	1		0	1	2	1	3	0	To keep fit	1		3	2	5	5	3	4	4		6				Cycling	6				Cycling		1	After work	1		3	After work	3
29J	1	1992	29	Kapsoya	1	4	3	Teacher	4	1	7	1		0	5	2	2	5	0	To keep fit	1		2	2	4	4	3	4	4		2					2						3	I exercise during school days	3		3	After classes	3
30J	1	1993	28	Kapsoya	1	4	2	Shop attendant	3	0	3	1		0	1	1	1	4	0	To stay active	1		1	1	3	3	3	4	4		3					3						1	I make time everyday to exercise	1		3	After work	3
31J	0	1990	31	Kapsoya	1	4	3	Real estate agent	5	1	6	1		0	2	3	2	4	0	To keep fit	0	I perform gym aerobics	2	2	5	5	3	2	2		4					4						1	Whenever I'm free	1		3	After work	3
32J	1	1995	26	Kapsoya	1	3	3	Shop attendant	3	1	7	1		0	1	1	1	5	0	To lose weight	1		3	3	4	5	2	4	4		3					3						1	After work	1		1	Whenever I'm free	1
33J	0	1988	33	Kapsoya	1	3	2	Business	10	0	3	1		0	2	3	2	5	0	To maintain good health	0	I play football	3	3	5	5	3	4	4		5					5						1	Whenever my teammates are available	1		1	Football matches start in the evening	1
35J	1	1980	41	Kapsoya	1	2	1	House wife		1	2	1		0	3	1	1	5	0	I walk everyday as per doctors' recommendation	1		2	2	3	3	2	4	4		3					3						1	Whenever I'm free	1		3	When it's not hot	3
36J	0	1985	36	Kapsoya	1	4	2	Farmer	10	0	3	1		1				2	1		1		4	4	2	2	3	1	1		1					3						1	Whenever I feel like	1		1		1
37J	1	1999	22	Kapsoya	1	3	3	House help	4	1	5	1		0	1	2	1	5	0	Whenever I'm free	1		2	2	4	5	2	4	4		6				Hiking	6				Hiking		1	Whenever I'm free	1		1	After work	1
38J	1	1996	25	Kapsoya	1	4	2	Salonist	2	0	3	1		0	2	2	1	4	0	I dance for fun	1		2	2	4	4	3	3	3		6				Aerobic dancing	6				Aerobic dancing		1		1		4	After work	4
39J	1	1989	32	Kapsoya	1	4	3	Teacher	5	1	1	1		0	1	2	2	6	0	To lose weight	1		2	2	4	5	2	4	4		2					2						1		1		2	Before going to work	2
40J	1	1992	29	Kapsoya	1	4	2	Business		1	2	1		0	1	2	2	5	0	To keep fit	1		3	2	3	5	2	2	3	I stopped going to the gym because of Covid	4					6				Jogging and jumping		1		1		3		3
41J	0	1989	32	Kapsoya	1	4	3	Pharmacist	6	1	6	1		0	4	1	3	3	0	To keep fit	1		3	3	4	4	3	4	3	Fear of getting Covid	5					6				Jogging	Fear of getting Covid	1	Whenever I'm free	1		1		1
42J	0	1994	27	Kapsoya	1	2	2	Online writer	2	1	6	1		0	1	2	1	6	0	To stay active	1		3	3	5	5	3	4	4		5					5						1		1		1	Whenever I'm free	1
43J	1	1996	25	Kapsoya	1	4	2	Shop attendant	2	1	6	1		0	1	1	1	4	0	I Love hiking and walking	1		2	2	4	4	3	4	4		3					3						1		1		1		1
44J	0	1996	25	Kapsoya	1	4	3	Cyber clerk	3	1	2	1		0	2	3	1	4	0	To keep fit	1		3	3	5	5	1	2	2		4					4						2	Busy at work on weekdays	1	Whenever I was free	1		1
45J	0	1995	26	Kapsoya	1	3	3	Sales manager	5	0	3	1		0	1	2	1	5	0	To keep fit	1		1	1	4	4	3	4	4		3					3						1		1		1		1
46J	1	1987	34	Kapsoya	1	4	3	Lecturer	8	1	2	1		0	3	2	1	4	0	To keep fit	1		2	2	4	4	3	4	4		2					2						1		1		2	Before going to work	2
47J	1	1991	30	Kapsoya	1	4	2	Business		1	7	1		0	5	2	2	6	0	To keep fit	1		3	3	4	4	3	2	3	Fear of getting Covid	4					6				Jogging and jumping jacks	I stopped going to the gym	1		1		1		1
48J	1	1998	23	Kapsoya	1	4	1	Student		1	2	1		0	3	2	3	3	0	To keep fit	1		2	2	5	5	1	4	4		6				Cycling	6				Cycling		1	During leisure time	1		1	Whenever I'm free and in the mood to cycle	1
49J	0	1993	28	Kapsoya	1	4	3	Marketing director	3	0	3	1		0	2	3	2	5	0	To keep fit	0	Playing basketball with friends	3	3	5	5	3	4	4		5					5						2	Whenever I'm free	2		1	Basketball games start in the afternoon	1
50J	0	1982	39	Kapsoya	1	3	3	Care taker	8	0	4	1		0	1	1	1	6	0	To keep fit	1		4	2	3	3	3	4	4		3					3						1		1		1	Whenever I'm free	1
100J	0	1999	22	Langas	0	3	3	Casual labourer	2	0	3	1		0	2	3	3	4	1		1		3	4	5	2	1	4	4		3					5	6			To lose weight		2	Busy at work on weekdays	2		1		1
99J	1	1997	24	Langas	0	3	1	Waitress	5	0	6	1		0	1	1	3	3	0		1		2	4	3	2	1	4	4		3					3						1	I make time everyday to walk as exercise	1	I was busy during weekdays	1	Whenever I'm free	1
98J	1	1992	29	Langas	0	3	3	Salonist	5	1	4	1		0	1	1	1	5	0	Exercise makes me feel lively	1		2	2	3	3	3	3	3		6				Jogging	6				Jogging		1		1		2	Before going to work	2
97J	0	2000	21	Langas	0	2	1	Casual labourer	3	0	3	1		0	2	2	2	5	0	I love playing football	1		3	3	5	5	3	4	4		5					5						2	Whenever my teammates are available	2		1		1
96J	1	1987	34	Langas	0	2	1	House Wife		0	3	1		1	1	1	1	3	0	To stay active as per doctors advice	1		1	1	4	4	3	4	4		3					3						1	I make time everyday to walk as exercise	1	I make time everyday to walk as exercise	1		1
95J	0	1996	25	Langas	0	3	2	Motorcyclist	3	0	4	1		0	1	1	2	3	0	To keep fit	1		2	1	3	3	3	4	4		2					2						1		1		2	Before going to work	2
94J	1	1988	33	Langas	0	1	2	Business	10	0	3	1		0	1	1	1	4	0		1		3	3	3	3	3	4	4		3					3						1		1		1	Whenever I'm free	1
93J	0	1990	31	Langas	0	3	3	Petrol station attendant	7	0	4	1		0	1	1	1	6	0	I walk to and from work	1		2	2	4	4	3	4	4		3					3						1		1		1		1
92J	0	2000	21	Langas	0	3	3	Carpenter	1	0	3	1		0	1	2	3	4	1	Busy at work	1	Busy at work	3	4	3				4							2				I saw a need to exercise since the onset of Covid		3	I'm available on weekends			3	After work
91J	1	1996	25	Langas	0	4	1	Artist		1	1	1		0	1	1	1	3	1		1		2	2	5	3	1	4	4		3					3						1		1		1		1
90J	1	1995	26	Langas	0	2	1	House wife		1	1	1		0	5	1	1	3	1		1		2	3	5	2	1	4	4		3					3						1		1		3	Evening walks with friends	3
89J	0	1997	24	Langas	0	4	3	Carpenter	5	0	3	1		0	1	2	1	3	0	To maintain good health	1		1	1	5	5	3	4	4		2	3				2	3					1	I make time everyday to exercise in the morning and evening	1		1	I make time everyday to exercise in the morning and evening	1
88J	1	2000	21	Langas	0	4	1	Student		1	5	1		0	1	1	2	4	0	To keep fit	1		2	2	3	3	2	3	3		4					4						1		1		2		2
87J	0	1999	22	Langas	0	4	1	Student		1	3	1		0	2	3	2	3	0	To keep fit	0		2	2	3	5	2	4	4		5					5						3	I make time everyday before class to exercise	1		2	Before going to school	2
86J	1	2001	20	Langas	0	4	1	Student		1	7	1		1				2	1		1							1	1		1					1
85J	0	2000	21	Langas	0	4	1	Student		1	7	1		1				2	1		1
84J	1	1999	22	Langas	0	4	2	Student/Business		0	5	1		0	1	2	1	4	0	To keep fit	1		1	4	3	3	3	4	4		3					3						1		1		3	After school	3
83J	0	1996	25	Langas	0	4	3	Sales man		0	6	1		0	2	2	2	6	1		1		3	1	5	5	2	4	4		3	5				3					I stopped playing volleyball due to Covid restrictions	2		1	Whenever my teammates were available	3	After school	3	After school
82J	1	1966	55	Langas	0	1	3	Househelp	22	0	3	1		0	1	1	1	4	1		1		1	1	3	3	3	4	4		3					3						1		1		1		1
81J	1	1976	45	Langas	0	2	2	Business	4	1	2	1		1				7	1		1							1	1		1					1
80J	1	1977	44	Langas	0	3	2	Business	15	0	3	1		0	1	2	2	3	0	To maintain good health	1		3	1	4	4	3	4	4		3					3						1	Whenever I'm free	1		1	After work	1
79J	1	1988	33	Langas	0	3	1	Business		0	3	1		0	1	1	2	3	0	I skip everyday	1		1	2	3	3	1	3	3		3					6				Skipping	I used towalk to work but I lost my job	1	After work	1		1		1
78J	1	1999	22	Langas	0	2	1	House Wife		0	3	1		0	1	1	1	7	1	Does evening walks but doesn’t meet the recommended standard	1		4	4	3	3	3	4	4		3					3						2	Whenever I'm free	2		3	Evening walks	3
77J	0	1990	31	Langas	0	2	3	Construction worker	12	0	3	1		0	1	2	3	6	0		0		3	3	4	3	3	4	4		6				Cycling	6				Cycling		1	Cycling to work	1		1	Cycling to and fro work	1
76J	1	1986	35	Langas	0	4	1	House wife		1	1	1		0	1	1	1	4	1		1		2	2	3	3	3	4	4		3					3						1	After work	1		1	Whenever I'm free	1
75J	1	1990	31	Langas	0	2	1	House wife		1	2	1		0	1	1	2	2	1	Busy	1		4	4	2	2	3	4	4		3					3						1		1		1		1
74J	1	1986	35	Langas	0	3	2	Business	1	1	1	1		1				2	1	Fear of body aches after exercising	1							1	1		1					1
73J	1	1996	25	Langas	0	4	1	Chef		1	2	1		0	2	2	1	3	0	To keep fit	1		2	2	5	5	3	4	4		2					2						1		1		2	Before going to work	2
72J	1	2000	21	Langas	0	4	1	Student		1	6	1		0	1	1	2	3	0	Walking for leisure	1		1	1	5	5	3	4	4		3					3						1		1		1		1
70J	0	1987	34	Langas	0	3	3	Sales man	5	0	7	1		1				1	1	Busy at work	1		4	3	3	4	2	4	4		2					3					Limited time to exercise	1	Whenever I'm free	1		1	Whenever I'm free	2	Morning run before work
69J	0	1998	23	Langas	0	4	1	Student/Business	1	0	1	0		0	2	1	2	4	0	To maintain good health	1		2	3	5	5	2	2	3	Due to Covid restrictions	4					1						1	Busy at school	1	There was enough time for workout	3	After school	1	There were no restrictions in the gym
68J	0	1999	22	Langas	0	4	1	Student		1	7	1		1				7	1	Tired after school	1		4	4	2	2	3	4	4		3					3						1	Whenever I feel like	1		3	When it's not hot	3
67J	0	1990	31	Langas	0	3	3	Gas delivery man	6	0	3	1		0	1	2	1	6	0	My daily work entails cycling	1		1	1	5	5	3	4	4		6				Cycling	6				Cycling		1	My daily work entails cycling	1		1	When I'm going to work	1
66J	0	1993	28	Langas	0	4	2	Business		1	1	1		0	1	2	2	5	0	To keep fit	1		3	3	5	5	3	4	4		5					2	5				I need to be more fit	2	Busy on weekdays	2		1	Morning run and foot ball in the evening	1	Played football over the weekends
65J	1	1995	26	Langas	0	4	1	Student		1	3	1		1				3	1	I do not like exercising	1		3	3	5	5	3	4	4		3					3						1	Cycling to work	1		1	Whenever I'm free	1	Whenever I'm free
64J	0	1998	23	Langas	0	4	1	Student		1	5	1		0	2	3	2	3	0	To keep fit	0		2	2	4	4	3	4	4		2					2						3	Before going to school	3	Before going to school	2		2
63J	1	2000	21	Langas	0	4	1	Student		1	6	1		0	2	2	3	3	0	To maintain good health	1		3	4	5	5	1	4	4		2	5				2	5					2	Busy on weekdays	2	Busy on weekdays	1	Whenever I'm free	1
62J	0	1998	23	Langas	0	4	1	Student/Construction worker	1	0	6	1		0	2	2	2	1	0		1		3	2	4	4	3	4	4		2	3				2	3					2	Busy on weekdays	2		2	Before going to school or work	2
61J	0	1996	25	Langas	0	4	1	Student		1	6	1		0	2	3	1	3	0	To keep fit	0	Plays football	3	3	5	5	1	4	4		5					5						2	Busy on weekdays	2	Busy on weekdays	1	Whenever my teammates are available	1
60J	1	1994	27	Langas	0	3	2	Salonist	8	0	3	1		0	1	2	1	6	1		1		3	3	5	5	1	4	4		3					3						1	Whenever I'm free	1	Whenever I'm free	1	Whenever I'm free	1	Whenever I'm free
59J	1	1996	25	Langas	0	4	1			1	1	1		1					1		1		4	4	1	1		1	1		1					1
58J	1	1994	27	Langas	0	4	3	Pharmacist	3	1	6	1		0	1	1	1	5	1		1		3	3	1	1	3	3	3		6				Skipping	6				Skipping		2	Busy on weekdays	2	Busy on weekdays	2	I feel energetic in the morning	2	I feel energetic in the morning
57J	0	1991	30	Langas	0	2	2	Cobbler	6	1	5	1		1				2
56J	0	1995	26	Langas	0	3	2	Business	6	1	1	1		0	2	1	3	3	0	To maintain good health	1		1	2	5	5	1	4	4		3					3						1	I make time everyday to walk as exercise	1	I used to walk 4 days a week	3	After work	3	After work
55J	0	1999	22	Langas	0	4	1	Student		1	1	1		0	2	2	2	6	0	To maintain good health	1		1	1	5	5	2	4	4		5					2					I stopped playing handball due to Covid restrictions	1	I make time everyday to exercise	1	I make time everyday to exercise	3	After school	1	After school
54J	1	1998	23	Langas	0	2	1	Housewife		1	6	1		0	1	1	1	6	1		1		3	3	3	3	3	3	3		6				Skipping	6				Skipping		2		2		1		1
53J	0	1998	23	Langas	0	4	2			0	3	1		0	1	2	2	3	0	To keep fit	1	I get fatigued with the moderate exercises	3	2	4	5	2	4	4		2					2						2	I make time everyday to exercise	1		2		2	Before sunrise
52J	1	1996	25	Langas	0	3	1	House wife		1	6	1		0	1	1	2	6	0	To feel good	1		1	1	3	5	2	4	4		3					3						1	I make time everyday to exercise	1	I make time everyday to exercise	3	After work	3
51J	1	1993	28	Langas	0	3	1	House wife		1	3	1		0	1	1	2	3	0	To maintain good health	1		3	2	5	5	3	4	4		3					3						1	Whenever I'm free	1		2	When it's not hot	2
101J	1	1995	26	Kapsoya	1	4	1			0	3	1		0	4	2	1	3	0	To maintain good health	1		3	3	4	4	3	4	4		2					2						1	Whenever I'm free	1	Whenever I'm free	1	Whenever I'm free	1
102J	0	1998	23	Kapsoya	1	3	3	Football Coach	6	0	3	0	0	0	2	3	1	3	0	To keep fit	0	It's part of my work	1	1	5	5	3	4	4		2	5				2	5					1	I make time everyday to exercise	1		1		1
1B	0	2001	20	Annex	1	4	1	Student		1	6	1		1				5	1		1		4	4	5	5	3	5	5		2	3	5			2	3	5				1		1		1		1
2B	1	1987	34	Annex	1	2	2	Shopkeeper	2	1	2	1		1				2	1		1
3B	1	1995	26	Annex	1	2	3	Textile company employee	6	1	2	1		1				3	1		1		3	3	4	4	3	4	4		2	3				2	3					2		2		2	Before going to work	2
4B	1	1997	24	Annex	1	4	2	Business	2	1	6	1		1				6	0		1		2	2	4	3	1	5	3	I am able to attain my goals	3	6			Skipping	3	6			Skipping		1		1		3		3
5B	0	1996	25	Annex	1	3	1	Student		1	2	1		1				5	1		1		3	3	4	3	2	5	4		3	3				3						1		1		1	Whenever I'm free	1
6B	0	1999	22	Annex	1	4	1	Student		1	6	1		0	1	2	1	3	0	To keep fit	1	Satisfied with moderate intensity	2	2	4	4	3	3	3		6				Home workouts	6				Home workouts		3	Fits my routine	3	Fits my routine	2	Before going to school	2	Before going to school
7B	1	1999	22	Annex	1	4	1	Student			3	1		0	2	2	2	3	0	To keep fit	1		2	1	4	5	2	4	4		5					5						1		1		3		3
8B	0	1997	24	Annex	1	4	1	Student		0	4	0	1	0	2	3	2	4	0	I play football	0	Playing football involves which increases my heart rate	2	2	5	5	2	4	4		2	5				5						1	Whenever I'm free	1	Whenever I'm free	1	Whenever I'm free	1	Whenever I'm free
9B	1	1999	22	Annex	1	4	1	Student		0	2	1		1				2	1		1		2	2	2	2	3	1	1		3					3						2	Busy on weekdays	2	Whenever I'm free	2	When going to school	2
10B	0	1993	28	Annex	1	2	3	Conductor	7	0	3	1		0	1	2	2	2	1		1		3	3	5	5	3	4	4		3					3						1		1		3	After work	3
11B	0	2001	20	Annex	1	4	1	Student		1	4	1		0	2	1	3	3	0	My daily exercise meets the recommended standard	1		2	2	4	4	3	2	2		5					5						1		1		1		1
12B	1	1997	24	Annex	1	4	1	Student		1	6	1		1				4	1	Lack of motivation	1	Lack of motivation	4	4	2	1	2	5	5		2	6			Skipping	2	6			Skipping		1	Whenever I'm free	1	Whenever I'm free	1	Whenever I'm free	1	Whenever I'm free
13B	1	1998	23	Annex	1	4	1	Student		1	1	1		0	5	2	2	7	0	To keep fit	1	It's inconvenient	3	2	4	4	3	4	3	Due to Covid restrictions	2	3				4					Due to Covid restrictions	1	It's convenient	2	I used to exercise in a large group	2	I feel energetic in the morning	3	I used to exercise in a large group in the evening
14B	0	1995	26	Annex	1	4	2	Business	3	0	5	0		0	2	2	3	5	1	Always held up at work	1	Busy	2	1	5	4	2	4	5	Fear of covid due to Increased number of participants	2	3	4	5		2	3	5				1	I make time everyday to exercise	1	I make time everyday to exercise	3	I feel relaxed after exercise	3
15B	0	1997	24	Annex	1	4	2	Online writer	2	1	6	1		1				2	0	Walking for leisure	1		4	4	2	3	2	3	3		1					3						1	Whenever I'm free	1	Whenever I feel like	1	Whenever I feel like	1	Whenever I feel like
16B	0	1998	23	Annex	1	4	2	Shop keeper	1	0	4	1		0	1	2	2	1	0	To keep fit	1	Satisfied with moderate intensity	2	2	4	4	2	4	4		2					2						1	Whenever I'm free	1	Whenever I'm free	3	When it's not hot	3	When it's not hot
17B	1	1999	22	Annex	1	3	2			1	2	1		1				5	0	To keep fit			4	4	5	4	3	2	4		2	3	5			3						2		2		3	When it's not hot	3	When it's not hot
18B	0	1993	28	Annex	1	4	3	Athlete/Sports Club Logistics manager	6	0	3	1		0	2	3	2	3	0	I want to be a better athlete	0	To increase my endurance	2	2	5	5	2	5	5		2	5				2	5					2		1		1	Depending on the type of work out	1	Depending on the type of work out
19B	0	1993	28	Annex	1	4	2	Athlete	2	0	3	0	0	0	2	2	2	3	0	For fitness	0	To increase competition time	2	2	5	5	3	5	5	Busy at school	2	3	5			2	3	5				1		1		2	When it's not hot	2	When it's not hot
20B	0	1994	27	Annex	1	4	1	Student		1	3	0	1	0	1	2	2	3	0		0		3	3	4	3	2	5	4		2	3	6		Cycling	5	6			Cycling	I have more free time	1		1	I had more free time	3	When it's not hot	3	After school
21B	0	1996	25	Annex	1	4	1	Student		1	7	1		0	2	2	1	5	0	To stay active	1	My body can only sustain moderate exercise	3	3	2	2	2	5	5		2	3	5			2	3	4				1	Whenever I'm free	1	Whenever I'm free	3		3
22B	1	2001	20	Annex	1	4	1	Student		1	1	1	0	5	3	1	1	1	1	Always busy	0		4	4	3	3	3	4	4		6				Cycling	2	6			Cycling		1	Whenever I'm free	1	Whenever I'm free	1		1
23B	1			Annex	1	4	1			1	2	0		0	4	2	3	1	0	To keep fit	1		2	4	3	2	1	5	3	Fear of contracting covid	4					6				Skipping,Jumping jacks	Fear of contracting covid	1	Whenever I feel like	2	Busy on weekdays	3	Convenient time for me	1
24B	0	1996	25	Annex	1	4	2	Physical therapist/Student	0.2	0	3	0	0	0	5	2	1	3	0	Cycling to work	1	Limited time to perform vigorous exercises	2	2	5	5	3	4	4		6				Cycling	1					I stopped due to injury	1	Whenever I feel like	1	Whenever I feel like	2	I'm less fatigued	4	I had enough time
25B	1	1993	28	Annex	1	4	2	Online writer	4	1	7	1		1					1	I am mostly indoors	1	I am mostly indoors	4	2	2	3	2	3	1	Busy with work	3					3						1	Whenever I feel like	3	It used to be part of my routine	3	After work	2	To keep me going for the day
26B	1	2002	19	Annex	1	4	1	Student		1	2	1		0	1	2	3	4	1		1		4	2	4	3	1	3	3		4					4						1	I have enough time to exercise	1	Busy	2	I feel energetic in the morning	1	Busy
27B	0	1993	28	Annex	1	4	2	Transporter	8	1	2	1		1				2	1	Does walks but doesn’t meet the recommended standard	1		4	4	1	1	3	1	4	Whenever I'm free	3					3						1				1		1
29B	0	1998	23	Annex	1	4	1			1	6	1		0	1	2	2	1	1	Busy	1	Busy	3	2	3	5	2	5	4	Financial constraints	2	4	5			2	4				Financial constraints	2	Whenever I'm free	1	I was financially stable then	2	When it's not hot	1	I had enough time
30B	1	1997	24	Annex	1	4	1				7	1		1				2	1	I fail to plan hence I don't exercise	1	I fail to plan hence I don't exercise	3	2	4	3	2	3	3		4					4						1	Whenever I'm free	1	Whenever I'm free	1	Whenever I'm free	1	Whenever I'm free
31B	1	1992	29	Annex	1	4	2	Shopkeeper	3	1	2	1		0	1	2	1	2	0	It's part of my work	1	Satisfied with moderate intensity	1	1	3	3	3	4	4		3					3						1	It's part of my routine	1		3	When I go to work	3
32B	0	1989	32	Annex	1	3	3		9	1	2	1		1					1	Busy at work	1							1	1		1					1
33B	1	1998	23	Annex	1	4	1	Student		1	2	1		1				2	0	To maintain good health	1	Satisfied with moderate intensity	4	4	3	4	2	3	2		2					2						1	Busy with school	3	Busy with school	3	After school	4	After school
34B	1	1999	22	Annex	1	4	1	Student		1	2	0		1				2	1	Busy	1	Busy	4	4	2	2	3	3	2	To perform the right exercise technique	2					5						2	Busy on weekdays	2		1		1
35B	0	1998	23	Annex	1	4	1			1	5	1		0	1	1	3	5	0	To keep fit	1	Satisfied with moderate intensity	1	3	2	1	1	3	3		2					5					Preferred football to running as it is less tiring	1	Whenever I'm free	1	Whenever I'm free	3	When it's not hot	3	When it's not hot
36B	1	2000	21	Annex	1	4	1	Student		0	3	1		1					1		1		4	4	3	1	3	3	3		3	5				3						1		1		1		1
37B	1	1999	22	Annex	1	4	1			1	7	1		0	4	2	2	7	1		1		4	2	5	5	2	2	3	Due to Covid restrictions	4					2						1		1		4		4
38B	1	1994	27	Annex	1	4	3	Teacher	2	0	4	0	0	0	2	3	2	4	0	I make time to exercise at least 4 days a week	1	Satisfied with moderate intensity	3	2	4	5	2	2	3	Due to Covid restrictions	4					3					To avoid crowded areas	1	Whenever I'm free	1	Whenever I'm free	3	After work	3	After work
39B	1	2002	19	Annex	1	4	1		1			0	1	1				2	1		1							1	1		1					1
40B	0	1997	24	Annex	1	4	1			1	1	1		1				1	0	I Play football 3-5 days a week	1	Playing football isn't straneous	3	2	4	5	2	4	4		2	5				5					Fear of contracting covid	3	Usually free on weekdays	3	Usually free on weekdays	3	After work	3	Whenever my teammates are available
41B	0	1996	25	Annex	1	4	1			1	1	1		1				1	0	To keep fit	0	To maintain good health	2	1	4	5	2	4	2	Due to Covid restrictions	2	5				3					Due to Covid restrictions	2	Whenever I'm free	1	There were no Covid restrictions	3	Favourable weather condition	1	No Covid restrictions
42B	0	1997	24	Annex	1	3	1			0	3	1		0	2	2	1	3	0	To keep fit	0	To keep fit	2	2	4	4	3	4	4		2	5				2	5					2	Convenient	2	Convenient	3	Convenient time for me	3	After work
43B	0	1999	22	Annex	1	4	1			0	4	1		1				1	0	Runs for at least 40 minutes daily	1	Busy	4	4	3	3	3	4	3	Fear of contracting covid	2	5				2	3	5			Fear of contracting covid	2	Busy on weekdays	3	I had more free time	2	Fear of contracting covid	1	There was no Covid back then
44B	1	1991	30	Annex	1	4	3	Receptionist	4	1	2	1		1				2	1		1		3	3	3	3	3	4	4		3					3						1		1		1	I walk to and from work	1
45B	1	1997	24	Annex	1	4	2	Business	2	1	2	1		1				7	1	Busy	0		4	4	2	1	1	3	5	I have a lot of time now since I don't work	3					2					To maintain good health	1		2		1	Whenever I'm free	1
46B	1	2002	19	Annex	1	4	1			0	6	0	1	0	5	2	2	6	1				2	1	3	4	2	5	3	Fear of contracting covid	2					6				Aerobic	Fear of contracting covid	1	Whenever I'm free	1	Convenient	2	Convenient	1	Convenient
47B	0	1999	22	Annex	1	4	1			1	3	1		1				2	1		1							1	1		1					1
48B	0	1999	22	Annex	1	4	1			1	3	1		0	5	3	1	3	0	To keep fit	1		2	2	5	5	2	4	4		2	5				2	5					3	I rest on weekends	3	I rest on weekends	3	Whenever I'm free	3	After work
49B	1	1998	23	Annex	1	4	1			1	3	1		0	4	2	3	4	1		0	Busy	3	2	4	5	2	5	4	Due to Covid restrictions	2	3	4	5		2	3					3	I rest on weekends	1		2		2
50B	1	1998	23	Annex	1	4	2	Catering	1	1	3	1		0	1	2	3	7	1		1		4	4	3	2	1	1	3	I have a lot of time now	4					4						3	I rest on weekends	1	Busy	3	After work	1	Busy
29B	0	1997	24	Annex	1	3	1			1	1	1		0	4	2	2	1	1	Limited time and space	1	Due to Covid restrictions	4	4	2	2	2	5	5		2	3	5			2	3					2	Busy on weekdays	2	Busy on weekdays	2	Before going to work	2	Before going to work
51B	1	1968	53	Kamukunji	0	3	2		20	0	3	1		0	1	2	1	3	0	I make time to walk everyday	1		1	1	3	1	1	4	5		3	6			Skipping	3	6			Skipping		1		1		1	It's a convenient time	1
52B	1	1983	38	Kamukunji	0	3	2	Business	14	0	3	1		0	1	2	2	3	1		1		2	2	3	2	2	1	1		1					1
53B	1	1992	29	Kamukunji	0	3	3	Gas station attendant	6	1	2	1		0	1	1	1	2	1		1		4	4	1	1	3	1	1		1					1
54B	1	1985	36	Kamukunji	0	3	2		17	1	3	1		0	1	2	1	3	0	I would want to lose weight	1		2	2	4	4	3	4	4		2	3				2	3					1		1		2	It's a convenient time	2	It's a convenient time
55B	1	1987	34	Kamukunji	0	2	1		1	1	7	1		0	1	1	1	2	0		1		2	2	5	5	3	4	4		3					3						1		1		1		1
56B	1	1951	70	Kamukunji	0	2	2	Business	50	0	3	1		0	1	2	2	3	1	To maintain good health	1	Satisfied with moderate intensity	2	1	4	4	3	4	4		3					3						1		1		1		1
57B	1	1996	25	Kamukunji	0	2	1			1	2	1		0	1	1	1	2	1	Does walks but doesn’t meet the recommended standard	1		4	4			3	4	4		3					3						1		1		1		1
58B	1	1996	25	Kamukunji	0	2	1		5		7	1		0	1	1	1	3	0		1		2	4	4	3	4	4	2		2	3				2	3
59B	1	1976	45	Kamukunji	0	2	3		25	0	1	1		0	1	3	1	3	0	To lose weight	1		1	2	3	4	2	4	4		2					2						1		1		2	Whenever I'm free	2	Whenever I'm free
60B	1	1988	33	Kamukunji	0	4	2	Business	17	0	7	1		0	2	2	1	3	0		1		1	1	5	5	3	4	4		3					3						1		1		1		1
61B	1	1980	41	Kamukunji	0	2	2	Business	20	1	2	1		0	1	1	2	2	1		1		2	2
62B	1	1993	28	Kamukunji	0	4	3		2	0	3	1		0	0	1	1	2	2		1		1	1	3	3	3	4	4		3					3						1		1		3		3
63B	1	2000	21	Kamukunji	0	3	2	Business	5	1	6	1		0	1	3	2	3	0		0		1	4	3	1	2	4	4		2	3				2	3					1		1		2	Convenient time for me	2
64B	1	1999	22	Kamukunji	0	3	1		2	1	7	1		1				7	1		1		4	4	1	1	2	4	1		2					2						1		1		3		3
65B	1	1990	31	Kamukunji	0	2	2	Delivery person	5	0	3	1		0	1	2	1	3	0	I make time everyday to exercise	1	Satisfied with moderate intensity	2	2	4	4	3	4	4		3					3						1		1		1	Walking to and from work	1	Walking to and from work
66B	1	1998	23	Kamukunji	0	3	1			1	2	1		1				1	1		1		4	2	1	5	2	3	1		6				Lifting heavy containers	1					I got laid off			1	Whenever I'm free			1
67B	1	1978	43	Kamukunji	0	2	3	Househelp	19	0	1	1		0	1	2	2	2	1		1		2	2	5	5	2	3	3													1		1		1		1
68B	1	1988	33	Kamukunji	0	3	2		12	1	1	1		0	1	1	1	2	0	To maintain good health	1		2	2	4	4	1	5	5		3	6			Skipping	3	6			Skipping		3		1		1		1
69B	1	1996	25	Kamukunji	0	3	1		2	0	1	1		0	4	2	2	1	0	To maintain good health	1	It's tiring	3	2	3	5	2	4	3	Fear of contracting covid	2					2						1		2	Busy on weekdays	2	Before going to work	2
70B	1	1997	24	Kamukunji	0	3	2	Business	6	1	2	1		0	1	1	1	3	0		1		1	1	3	3	3	4	4		3					3						1		1		2		2
71B	1	1990	31	Kamukunji	0	3	2	Business	11	0	3	1		1				2	0		1		1	1	3			3	3
72B	1	1984	37	Kamukunji	0	4	2	Business	3	1	2	1		1				2	1		1		4	4	3	3	3	4	4		3					3						1		1		3	When it's not hot	3	When it's not hot
73B	0	1992	29	Kamukunji	0	4	2	Clinical Officer	4	1	2	1		0	1	2	1	2	0		1		1	1	4	4	3	4	4																	2		2
74B	1	1990	31	Kamukunji	0	3	1		3	1	2	1		1				2	1	I'm not overweight	1	I'm not overweight						1	1		1					1
75B	1	1982	39	Kamukunji	0	2	2	Casual labourer	23	0	3	1		0	1	2	2	3	0		1		2	2	3	4	2	4	4		3					3						1		1		1	Financial constraints	1	Financial constraints
76B	0	1981	40	Kamukunji	0	2	2	Motorcyclist	21	0	3	1		0	1	2	2	3	0		1		1	1	4	4	2	4	4		3					3						1		1
77B	1	2000	21	Kamukunji	0	3	3	Shop attendant	3	1	7	1		0	1	1	2	3	1		1		4	4	1	1	3	4	4		3					3						1		1
78B	1	1986	35	Kamukunji	0	2	2	Casual labourer	13	0	3	1		0	1	2	2	3	0		1		1	1	4	4	2	4	4		3					3						1		1		3		3
79B	1	2001	20	Kamukunji	0	4	1			1	2	1		0	2	2	2	3	1				2	2	5	5	2	5	5		2	3	4	5		2	3	5				1		1		1		1
80B	0	1967	54	Kamukunji	0	3	3	Employee	32	0	3	1		0	1	2	2	3	0		1		2	2	4	4	2	4	4		3					3						1		1		3	After work	3	After work
81B	1	1975	46	Kamukunji	0	3	2	Househelp	27	1	2	1		0	1	2	2	3	0		1		1	1	4	4	2	3	3		3					3						1		1		1		1
82B	1	2003	18	Kamukunji	0	3	1			1	2	1		0	2	3	3	3	0		0		2	2	5	5	3	4	4		2	3	5			2	3	5				1		1		2	I feel energetic in the morning	2	I feel energetic in the morning
83B	1	1989	32	Kamukunji	0	3	2	Business	3	0	3	1		0	1	1	1	2	0		1		3	3	3	3	3	4	4		3					3						1		1		1	I make time everyday to exercise in the morning and evening	1	I make time everyday to exercise in the morning and evening
84B	1	1999	22	Kamukunji	0	4	2	Business	1	1	7	1		0	1	2	2	3	0	To keep fit	1	Satisfied with moderate intensity	1	1	5	5	2	4	4		3					3						1		1		3	After work	3	After work
85B	1	1991	30	Kamukunji	0	2	3	Househelp	6	1	2	1		0	1	2	2	2	0	To maintain good health	1		3	3	3	3	2	4	4		3					3						1		1		1	It's part of my work	1	It's part of my work
86B	1	1958	63	Kamukunji	0	3	3	Clergy	15	1	7	0	1	0	1	2	2	3	0	To keep fit	1	Satisfied with moderate intensity	2	2	4	4	2	3	3		3	5	6		Skipping	3	5	6		Skipping		1	Fits my routine	1	Fits my routine	2	I feel energetic in the morning	2	I feel energetic in the morning
87B	0	1954	67	Kamukunji	0	2	1		30	1	2	1		0	1	2	1	3	0	To maintain good health	1	Fatigued	1	1	3	3	3	4	4		2	3				2	3					1	I make time everyday to exercise	1	I make time everyday to exercise	2	To prevent being overweight	2	To prevent being overweight
88B	0	2003	18	Kamukunji	0	3	1			1	2	1		0	1	2	1	3	0	To keep fit	1		1	1	5	5	3	4	4		2	5				2	5					1	Whenever I'm free	1	Whenever I'm free	3	Whenever my teammates are available	3	Whenever my teammates are available
89B	0	1962	59	Kamukunji	0	2	1			1	2	1		0	1	2	3	3	0	To maintain good health	1	Satisfied with moderate intensity	1	1	5	5	1	4	4		3					3						1	I make time everyday to exercise	1	I make time everyday to exercise	3	When it's not hot	3	When it's not hot
90B	0	1987	34	Kamukunji	0	3	2	Business	10	1	2	1		0	2	2	2	3	0	To maintain good health	1		1	1	5	5	2	4	4		2					2						1	Convenient	1	Convenient	2	Convenient	2	Convenient
91B	0	1992	29	Kamukunji	0	2	2	Motorcyclist	12	1	3	1		0	1	2	2	3	1	Busy	1	Busy	4	4	2	2	2	4	4		2	3				3					Busy at work so I stopped running	1	Whenever I'm free	1	Whenever I'm free	1	Whenever I'm free	1	Whenever I'm free
92B	1	1950	71	Kamukunji	0	2	2	Landlord/Farming	40	1	2	1		1				2	1		1		4	4	3	3	3	4	4		3					3						1		1
93B	0	1978	43	Kamukunji	0	2	2	Catering	29	1	2	1		0	2	2	1	3	0		1		2	2	4	4	3	4	4		2	3				2	3					1	I make time everyday to exercise	1	I make time everyday to exercise	1	After work	1	After work
94B	1	1996	25	Kamukunji	0	3	1		3	1	2	1		0	1	2	1	6	1	I got laid off	1	Satisfied with moderate intensity	4	4	4	4	3	4	4		3					3						1		1		3	Convenient	3	Convenient
95B	1	1970	51	Kamukunji	0	2	1		30	0	3	1		0	1	2	2	2	1		1		1	1	4	4	2	4	4		3					3						1		1		2	Financial constraints	2	Financial constraints
96B	0	2001	20	Kamukunji	0	2	2	Electrician	1	1	2	1		1				2	0		0		4	4	1			1	1		1					1
97B	0	1998	23	Kamukunji	0	3	2	Mechanic	5	0	3	1		0	1	2	2	3	0	To maintain good health	1	Satisfied with moderate intensity	1	1	4	4	2	2	4	Due to Covid restrictions	3	4	6			3	6				Due to Covid restrictions	1		1		1	Part of my routine	1	Part of my routine
98B	0	1997	24	Kamukunji	0	4	1			1	2	1		0	2	2	1	3	0	I love playing football	0	To increase my endurance	1	1	5	5	3	4	4		2	3	5			2	3	5				1		1		2	Convenient	2	Convenient time
99B	1	1950	71	Kamukunji	0	2	2	Business	40	0	3	1		0	1	1	1	2	0	To maintain good health	1	Satisfied with moderate intensity	3	3	3	3	3	4	4		3					3						1		1		3	I walk to and from work	3	I walk to and from work
100B	0	2000	21	Kamukunji	0	3	1			1	2	1		0	2	2	3	3	0	To keep fit	1	Satisfied with moderate intensity	1	1	4	3	2	4	4		2	3	5			2	3	5				1	Convenient	1	Convenient	2	I feel energetic in the morning	2	I feel energetic in the morning
1N	1	1989	32	Munyaka	0	3	2	Business	10	0	3	1		0	1	2	2	2	1	Does exercise but doesn’t meet the recommended standard	1		2	4	3	3	3	3	3		2					1					Fear of contracting covid			1	Whenever I'm free			1	Whenever I'm free
2N	0	1987	34	Munyaka	0	3	3	Butcherman	7	0	7	1		0	1	2	2	3	0	I exercise for 150 minutes a week	1		3	2	3	3	2	4	4		2	4				2					Fear of contracting covid	3	Busy over the weekends	1	Whenever I'm free	2	I feel energetic in the morning	2	I feel energetic in the morning
3N	1	1997	24	Munyaka	0	2	2	Shop Keeper	2	1	2	1		0	4	2	2	2	0	I exercise for 150 minutes a week	1		1	1	3	3	2	4	4		3					3						1	Whenever I'm free	1		1	I make time everyday to exercise in the morning and evening	1	Before going to work
4N	1	1992	29	Munyaka	0	3	3	Shop attendant	3	0	2	1		0	1	1	1	2	1	Irregular exercise patterns	1		4	4	3	3	3	4	4		3					3						1		1		1	Whenever I'm free	4	After work
5N	1	1997	24	Munyaka	0	4	2	Business	0.25	0	2	1		0	4	2	1	3	0	To keep fit	1		3	3	4	4	3	4	3		6				Dancing and skipping	6				Dancing and skipping		1	Whenever I'm free	1	Whenever I'm free	4	Whenever I'm free	1	Whenever I'm free
6N	1	1991	30	Munyaka	0	4	2	Business	2	0	2	1		0	1	2	3	2	0	Part of my job	1		1	1	5	5	3	4	4		3					3						1	Whenever I'm free	1	Whenever I'm free	1	Whenever I'm free	1	Whenever I'm free
7N	1	1978	43	Munyaka	0	3	2	Business	25	0	3	1		0	3	2	3	3	1		1		2	1	2	2	3	3	3		6				Dancing	6				Dancing		3	Busy over the weekends	3	Busy over the weekends	4	After work	4	After work
8N	1	1996	25	Munyaka	0	3	2	Business	2	1	2	1		1				2	0	To keep fit	1		3	3	4	4	2	4	1	Busy at work	5					1					Fear of contracting covid			2	Busy at school			3
9N	1	1988	33	Munyaka	0	3	3	Employee	0.75	0	3	1		0	2	2	1	3	1		1		3	2	5	5	3	4	4		3	6			Part of my ob	3	6			Part of my job		2	When going to work	1	Whenever I'm free	1	I walk to and from work	1	I walk to and from work
10N	0	1981	40	Munyaka	0	3	2	Welder	0	0	4	1		1				2	1		1		4	4	2	2	3	3	3		1					1						3	Busy over the weekends	3	Busy over the weekends	1		1
11N	0	1990	31	Munyaka	0	3	2	Business	5	1	1	1		0	1	2	2	3	0	To keep fit	1		2	2	3	4	1	2	3		3	4				1					Lack of gym equipment and fears of Covid	1		1		1	Before and after work	1	Before and after work
12N	1	1985	36	Munyaka	0	3	2	Business	7	0	2	1		1				2	1		1		4	4	3	3	3	4	1	Fear of contracting covid	3					1					Fear of contracting covid	3	Whenever I'm free	3	After work			2
13N	0	1979	42	Munyaka	0	2	2	Business	15	1	3	1		1				2	1		1		4	4	3	3	3	4	1		1					1
14N	0	1989	32	Munyaka	0	3	2	Business	6	0	1	1		1					1		1		4	4	3	3	3	4	1	Busy at work & fears of covid	3					1					Busy at work	1						1
15N	1	1992	29	Munyaka	0	3	2	Business	10	1	2	1		1				1	1		1							1	1		1					1
16N	0	1992	29	Munyaka	0	3	3	Hardware assistant	4	0	3	1		0	2	2	1	3	1		1		1	1	5	5	3	4	4		2					2						1	After work	1	After work	3	After work	3	After work
17N	0	1986	35	Munyaka	0	3	2		13	0	3	0	0	0	1	2	2	3	0	To keep fit	0	To keep fit	1	1	4	4	2	4	5	To limit interaction with people	6				Cycling	2					Due to Covid restrictions	1	I have enough time to exercise	3	I had more free time	1	Difficult to plan for exercise	3	After work
18N	0	1986	35	Munyaka	0	3	2	Business	7	1	2	1		0	4	2	2	2	0	I exercise for 40 minutes everyday	1		1	1	4	4	3	4	4		2					2						3	Break over the weekends	3	Break over the weekends	2	Before going to work	2	Before going to work
19N	0	1996	25	Munyaka	0	3	2	Barber	4	1	3	1		0	2	2	3	3	1		1		1	1	5	5	3	4	4		5					5						1	I make time everyday to exercise	1	I make time everyday to exercise	3	After work	3	After work
20N	1	1997	24	Munyaka	0	3	3	Salonist	3	1	2	1		1				2	1		1							1	1		1					1
21N	1	2000	21	Munyaka	0	3	3	Shop attendant	0.25	0	6	1		0	5	2	2	2	1	Busy at work	1		3	1	4	4	3	5	5		3	6			Dancing and skipping	3	6			Dancing and skipping		2	Busy on weekdays	2	Busy on weekdays	1	Whenever I'm free	1	Whenever I'm free
22N	1	1994	27	Munyaka	0	2	3	Cleaner	3	1	2	1		0	1	2	2	2	0	Part of my job	1		2	2	4	4	4	4	4		3					3						3	After work	3	After work	1		1
23N	1	1970	51	Munyaka	0	2	2	Business	20	0	4	1		0	1	2	1	3	0		1		2	2	3	3	3	4	4		3					3						3		3		2	Before going to work	2	Before going to work
24N	1	1979	42	Munyaka	0	2	2	Business	20	0	2	1		0	1	2	2	2	1		1		2	2	5	5	3	4	4		3					3						3	Break over the weekends	3	Break over the weekends	1		1
25N	0	1986	35	Munyaka	0	3	2	Business	10	1	7	1		0	1	2	2	2	1		1		3	3	4	4	3	4	4		2					2						1	Whenever I'm free	1	Whenever I'm free	4	After work	4	After work
26N	1	1998	23	Munyaka	0	3	2	Tailor	3	1	2	1		0	2	1	3	2	1		1		3	3	4	4	3	4	4		3	6			Dancing	3	6			Dancing		1	Whenever I'm free	1	Whenever I'm free	1		1
27N	1	1978	43	Munyaka	0	3	2	Business	20	1	2	1		0	1	2	1	2	0	To keep fit	1		2	2	3	3	3	3	3		6				Skipping	6				Skipping		1	Whenever I'm free	1	Whenever I'm free	1	Before and after work	1	Before and after work
28N	1	1964	57	Munyaka	0	2	2	Farmer	30	0	2	1		0	4	2	3	6	1		1		3	3	5	5	3	4	4		2					2						1	Whenever I'm free	1	Whenever I'm free	2	Before going to work	2	Before going to work
29N	1	1968	53	Munyaka	0	2	2	Tailor	18	1	2	1		1					1		1							1	1		1					1
30N	0	1984	37	Munyaka	0	2	2	Shop Keeper	7	1	2	1		0	1	2	1	3	0	To keep fit	1		1	1	4	4	3	2	2		4					4						3	Break over the weekends	3		4	After work	4	After work
31N	0	1994	27	Munyaka	0	3	3	Motorcyclist	3	0	3	1		0	2	3	2	5	0	To keep fit	1		2	2	5	4	3	4	4		5					5						1	I make time everyday to exercise	1		3	Football matches start in the evening	3	Football matches start in the evening
32N	1	1999	22	Munyaka	0	3	1			1	2	1		0	2	2	1	3	1		1		2	2	4	4	3	3	3		6				Dancing	6				Dancing		1	I make time 6 days a week to exercise	1		1	Whenever I'm free	1	Whenever I'm free
33N	0	1998	23	Munyaka	0	3	3	Employee at poshomill	2	1	2	1		1				2	1	Busy at work	1							1	1		1					1
34N	1	1997	24	Munyaka	0	4	3	Pharmacist	1.5	0	2	1		1				2	0		1		3	3	3	3	3	4	4		3	6			Cycling	3	6			Cycling		2	Busy on weekdays	2	Busy on weekdays
35N	1	1990	31	Munyaka	0	3	2	Business	4	1	2	1		1				2	1	Busy at work	1							1	1		1					1
36N	1	1998	23	Munyaka	0	3	1	Student		1	3	1		0	4	2	1	3	0	To keep fit	0	To keep fit	1	1	4	4	3	4	4		2					2						1	Before going to school	1	Before going to school	2	Before going to school	2	Before going to school
37N	0	1989	32	Munyaka	0	2	2	Business	6	0	3	1		0	2	3	1	3	0	To keep fit	0	To win matches	2	2	5	5	3	4	4		5		1			5						3	Break over the weekends	3	Break over the weekends	3	After work	3	After work
38N	0	1994	27	Munyaka	0	2	2	Motorcyclist	6	1	2	1		1				2	1	Busy at work	1	I don't exercise						1	1		1					1
39N	0	1999	22	Munyaka	0	1	1			1	2	1		0	2	2	2	3	0	To stay active	1		3	2	5	5	3	4	4		6				Cycling	6				Cycling		2	Whenever my teammates are available	1	I had enough time	2	When it's not hot	2	When it's not hot
40N	1	1998	23	Munyaka	0	1	1			1		1		0	2	2	1	2	0	To meet competition requirements	1		2	2	5	5	3	3	3		6				Dancing	6				Dancing		1	Whenever my teammates are available	1	Whenever I'm free	1	I make time everyday to exercise in the afternoon	1	I make time everyday to exercise in the afternoon
41N	0	1987	34	Munyaka	0	2	2	Welder	5	0	5	1		1				2	1	Busy at work	1							1	1		1					1
42N	1	1986	35	Munyaka	0	2	2	Salonist	7	1	2	1		1				2	1	Busy at work	1							1	1		1					1
43N	1	2000	21	Munyaka	0	3	3			1	2	1		0	2	2	1	2	0	To meet competition requirements	1		2	2	5	5	3	3	3		6				Dancing							1	Whenever my teammates are available	1	Whenever my teammates are available	1	I make time everyday to exercise in the afternoon	1	I make time everyday to exercise in the afternoon
44N	0	1979	42	Munyaka	0	2	2	Shopkeeper	20	1	2	1		1				2	1	I don't exercise	1							1	1		1					1
45N	0	1992	29	Munyaka	0	3	2	Barber	5	1	2	1		0	5	2	1	2	1	I exercise for fun	1		2	2	4	4	3	4	4		6				Skating	6				Skating		1		1		3	After work	3	After work
46N	1	1990	31	Munyaka	0	2	2	Business	4	1	2			1				2	1	Busy at work								1	1		1					1
47N	0	1986	35	Munyaka	0	2	3	Driver	7	1	2	0		1				2	1	Busy at work	1							1	1		1					1
48N	0	1993	28	Munyaka	0	2	3	Conductor	6	0	5	0		1				2	1	Busy at work	1							1	1		1					1
49N	0	1987	34	Munyaka	0	3	2	Business	9	1	3	1		0	3	2	1	3	0	To keep fit	1		1	1	4	4	3	4	4		2					2						1	I make time everyday to exercise	1	I make time everyday to exercise	2	Before going to school	2	Before going to school
50N	0	1983	38	Munyaka	0	2	2	Mechanic	17	0	5	1		1				2	1	Busy at work	1							1	1		1					1
51N	1	1979	42	Munyaka	1	4	3	Teacher	20	1	2	1		0	1	1	1	3	0	To keep fit	1		1	1	3	3	3	4	4		3	6			Skipping	3	6			Skipping		1	I make time everyday to exercise	1	I make time everyday to exercise	3	After school	3	After school
52N	1	1995	26	Munyaka	0	3	3	Business	3	1	2	1		0	4	2	2	2	0	To keep fit	1	Diagnosed with arthritis	2	2	4	3	2	4	4		3					3						1	I make time everyday to exercise	1	I make time everyday to exercise	1	Whenever I'm free	1	Whenever I'm free
53N	1	1983	38	Kapseret	1	4	3	Pharmacist	11	1	2	1		1				2	1	Busy at work								1	1		1					1
54N	1	1989	32	Kapseret	1	3	1	Salonist		1	2	1		1				2	1									1	1		1					1
55N	1	1950	71	Kapseret	1	3	2	Business		0	5	0	0	0	2	2	2	2	1		1	I'm old	4	4	3	3	3	4	1	Fear of contracting covid	2	5				2	5					1	I make time everyday to exercise	1	I make time everyday to exercise	1	I make time everyday to exercise	1	I make time everyday to exercise
56N	1	1999	22	Kapseret	1	4	1			1	2	1		0	2	2	2	2			1		3	3	3	3	2	4	4		2					2						3	I exercise at school	3	I exercise at school	3		3
57N	1	1993	28	Kapseret	1	3	1		0.75	1	2	1		1				2	1		1							1	1		1					1
58N	1	1993	28	Kapseret	1	3	3			1	2			1				2	1		1							1	1		1					1
59N	0	1992	29	Kapseret	1	2	2	Motorcyclist		1	2	1		1				2	1	Busy at work	1							1	1		1					1
60N	1	1992	29	Kapseret	1	3	2	Salonist	4	1	2	1		0	2	2	3	3	0	To keep fit	1		2	2	3	3	3	4	4		2					2						1	Whenever I'm free	1	Whenever I'm free	3	After work	3	After work
61N	1	1978	43	Kapseret	1	3	1	Housewife		0	6	1		1				2	1		1							1	1		1					1
62N	0	2000	21	Kapseret	1	2	3	Farmer	2	1	2	1		1				2			1							1	1		1					1
63N	1	2000	21	Kapseret	1	4	1	Student		1	2	1		1				2	1		1							1	1		1					1
64N	1	1989	32	Kapseret	1	2	3	Shopkeeper	4	1	2	1						2	1	I do not exercise	1							1	1		1					1
65N	1	1991	30	Kapseret	1		3	Teacher	5	1	2	1		0	2	2	1	3	0	I exercise at school	1		2	2	3	3	3	4	4		2					2						3	I exercise at school	3	I exercise at school	1	Schedule varies	1	Schedule varies
66N	1	2002	19	Kapseret	1	3				1	2	1		0	5	2	3	2	1				2	2	4	3	1	3	3		6				Dancing	6						1	Whenever I'm free	1	Whenever I'm free	1	Whenever I'm free	1	Whenever I'm free
67N	1	1969	52	Kapseret	1	3	2	Business	20	1	2	1		0	1	1	1	3	0	I walk to and from work	1		1	1	5	5	3	4	4		3					3						1	I make time everyday to exercise	1	I make time everyday to exercise	1	I exercise in the morning	1	I exercise in the morning
68N	1	1988	33	Kapseret	1	3	2	Business	2	1	2	1		1				2	1		1							1	1		1					1
69N	1	1992	29	Kapseret	1	3	1			1	2	1		1				2	1	I do not exercise	1							1	1		1					1
70N	1	1984	37	Kapseret	1	2	1			1	2	1		1				2	1		1							1	1		1					1
71N	0	1979	42	Kapseret	1	3	2	Electrician	20	0	7	1		0	2	2	1	4	0		1		3	2	5	5	2	3	3		6				Dancing	6				Dancing		1	Whenever my dance crew is available	1	Whenever my teammates are available	3	After work	3	After work
72N	1	1984	37	Kapseret	1	3	3	Teacher	7	1	2	1		1				2	1		1							1	1		1					1
73N	1	1978	43	Kapseret	1	3	2	Business	15	0	7	1		1				2	1	Busy at work	1							1	1		1					1
74N	1	2002	19	Kapseret	1	3	1	Student		1	2	1		0				4	1	Busy	1		1	1	3	3	3	4	4		2					2						1	I make time everyday to exercise	1	I make time everyday to exercise	3	After school	3	After school
75N	1	1991	30	Kapseret	1	4	2	Business	3	0	4	1		1				3	1	I don't exercise	1							1	1		1					1
76N	0	1981	40	Kapseret	1	4	3	Teacher	5	1	3	1		0	1	2	1	3	0	To keep fit	1		1	1	4	4	3	4	4		2					2						1	I make time everyday to exercise	1	I make time everyday to exercise	2	Before going to work	2	Before going to work
77N	1	1980	41	Kapseret	1	4	3	Doctor	8	1	2	0	0	0	3	2	1	3	0	I hate a sedentary lifestyle	1		1	1	4	4	3	4	4		3					3						3	Busy over weekends	3	Busy over weekends	3	After work	3	After work
78N	0	1979	42	Kapseret	1	4	3	Human Resource manager	15	1	2	1		0	4	2	1	3	0	Avoid lifestyle disease	1		2	2	3	3	3	4	4		2					2						1	Schedule varies	1	Schedule varies	3	After work	3	After work
79N	1	1984	37	Kapseret	1	4	3	Nurse	8	1	2	0	0	0	4	2	1	3	0	To keep fit	1		2	2	3	3	3	3	3		6				Dancing and skipping	6				Dancing and skipping		1	Fatigued	1	Fatigued	1	After work	1	After work
80N	0	1997	24	Kapseret	1	3	1	Student		1	2	1		0	2	3	2	5	0	To keep fit	0	To increase my endurance	2	2	5	5	2	4	4		2	5				2	5					3	We play only on weekdays	3	We play only on weekdays	3	Whenever my teammates are available	3	Whenever my teammates are available
81N	1	1986	35	Kapseret	1	4	2	Farmer	10	0	5	1		0	3	2	2	5	0	To keep fit	1		2	2	4	4	2	2	2		4					4						1	I make time everyday to exercise	1	I make time everyday to exercise	4	Before going to work	4	Before going to work
82N	0	1985	36	Kapseret	1	3	2	Motorcyclist			5	1		0	3	2	2	5	0	To keep fit	1		2	2	4	4	2	2	2		4					4						1	I make time everyday to exercise	1	I make time everyday to exercise	4	Before going to work	4	Before going to work
83N	1	1966	55	Kapseret	1	3	2	Retired manager	5	0	3	1		0	4	2	2	6	0	To maintain good health	1		1	1	3	3	3	5	5		3					3						1	I make time everyday to exercise	1	I make time everyday to exercise	2	Before work	2	Before work
84N	0	1957	64	Kapseret	1	3	2	Driver	10	0	6	1		1				2	1		1							1	1		1					1
85N	1	1995	26	Kapseret	1	3	3	Waitress	1.5	1	2	1		1				2	1		1							1	1		1					1
86N	1	1970	51	Kapseret	1	2	2	Business	15	1	2	1		1				2	1		1							1	1		1					1
87N	0	1989	32	Kapseret	1	3	2			0	3	1		0	1	2	2	4	1		1		3	3	3	3	2	4	4		5					5						2	After work	2	After work	3		3
88N	1	1997	FALSE	Kapseret	1	4	1			1	2	1						2	1		1							1	1		1					1
89N	1	1981	40	Kapseret	1	3	2	Business	7	1	2	1						2	1		1							1	1		1					1
90N	0	1997	24	Kapseret	1	4	1	Student		1	2	1		0	2	3	2	7	0		1		3	2	5	5	2	4	4		5					5						1	Whenever my teammates are available	1	Whenever my teammates are available	3	After school	3	After school
91N	1	1980	41	Kapseret	1	2	2	Tailor	12	1	2	1		1				2	1		1							1	1		1					1
92N	1	1961	60	Kapseret	1	4	1	Retired teacher	30	1	2	1		0	1	1	1	3	0	To stay active	1		1	1	3	3	3	3	3		4					4						1	I make time everyday to exercise	1	I make time everyday to exercise	1		1
93N	0	1986	35	Kapseret	1	4	3	Teacher	15	1	2	1		1				2	1		1							1	1		1					1
94N	0	1971	50	Kapseret	1	4	3	Manager	20	1	2	1		0	1	2	1	3	0	Follows doctor's advice	1		2	2	4	4	3	4	4		3					3						1	Whenever I'm free	1	Whenever I'm free	3	After work	3	After work
95N	1	1988	33	Kapseret	1	4	3	Nurse	10	1	2	0	0	0	1	2	1	3	0	I understand the benefits of keeping fit	1		2	2	4	4	3	3	3		6				Dancing and skipping	6				Dancing and skipping		1	Whenever I'm free	1	Whenever I'm free	1	Schedule varies	1	Schedule varies
96N	0	1994	27	Kapseret		3	2	Business	10	1	2	1		1				7	1					1		4		4	1	Fear of contracting covid	2					1								1	I used to make time everyday to exercise	2		2	Before work
97N	1	1971	50	Kapseret	1	3	2	Business	10	1	2	1		0				3	1		1		3	3	2	2	3	3	3		6					6						1	Whenever I feel like	1	Whenever I feel like	2	Before work	2	Before work
98N	0	1995	26	Kapseret	1	3	1			1	2	1		1				2	1		1							1	1		1					1
99N	0	1990	31	Kapseret	1	4	3	Doctor	3	1	2	0	1	0	2	1	3	2	1		1		4	4	1	4	3	2	1	Busy	3	4				4					Busy	2	Busy on weekdays	3	Busy over weekends	2	I feel energetic in the morning	2	I feel energetic in the morning
100N	1	1984	37	Kapseret	1	4	3	Registrar of persons	7	1	2	1		1				2	1		1										1					1
101N	0	2000	21	Kapseret	1	3	2	Business	1.5	1	2	1		1				2	1		1					3		4	1	Fear of contracting covid	2					1					Fear of contracting covid			1				2	Before work
102N	0	1969	52	Kapseret	1	4	3	Minister at County	30	1	2	1		0	3	1	1	3	0	To keep fit	1		1	1	3	3	3	4	4		3					3						1	I make time everyday to exercise	1	I make time everyday to exercise	2	Before work	2	Before work
1G	0	1996	25	Maili nne	0	4	2	Engineer		1	5	1		1					0	To keep fit	1	I don't perform vigorous exercise	2	4	2	2	3	5	4		3					3						2	Whenever I'm free	2		2	I feel energetic in the morning	2	I feel energetic in the morning
2G	1		2021	Maili nne	0	4	1	Student		1	2	1		0	2	2	2	7	1		1		4	4	3	4	1	3	3		4					4						1	Busy	1	Busy	1	Whenever I'm free	3	Convenience
3G	1	1999	22	Maili nne	0	4	1			1	5	1		0	2	2	2	5	1	Busy	1		4	4	4		2	5	4		3					3						2	Busy on weekdays	2		1	Whenever I'm free	1	Whenever I'm free
4G	0	1998	23	Maili nne	0	4	1			1	4	0	1	0	5	3	3	4	0	To keep fit	1	I don't do vigorous exercise	3	3	4	4	3	3	5		2					5						1		2		3		3
5G	0	2001	20	Maili nne	0	4	1	Student		0	6	0	1	0	2	2	3	6	0	To lose weight	0	To maintain good health	2	3	3	1	3	4	4		2	3				2	3					1	Whenever I'm free	1	Whenever I feel like	1	Convenience	1	Convenience
6G	1	1999	22	Maili nne	0	4		Student		0	3	1		0	1	2	3		1	Busy	1		2	3	3	2	1	3	3		4					4						3	To remain active	1	Did not plan	2	To remain active
7G	1	1999	22	Maili nne	0	4	1			1				0	4	2	3	7	0	I make time everyday to exercise	1		4	2	3	4	3	4	3	Joined school	3					3						1		3	Break over the weekends	1	Whenever I feel like	2	Before going to work
8G	0	1999	22	Maili nne	0	4	1				2	0	1	1				2	1		1		1	1	4	4	3	1	1		4					4						2		3	Whenever I'm free	2	When it's not hot	2
9G	0	1996	25	Maili nne	0	3	1				1	0	1	1				6	1	Inconsistent	1	I don't do vigorous exercise	4	4	5	5	3	4	4		4					6						2	Whenever I'm free	2	Whenever I'm free	1		1
10G	0	2000	21	Maili nne	0	4	1			0	1	1		0	2	2	1	4	1		1		3	2	2	4	2	3	3		1					3						2		2		3		3
11G	0	1994	27	Maili nne	0	4	1			1	2	1		0	2	2	1	2	1		1		4	4	1	3	1	4	4		1					5						1		2	Whenever I'm free
12G	0	1998	23	Maili nne	0	4	1			1	3															2		1	1		3					3						2		1		2		2
13G	1	1998	23	Maili nne	0	4	1			1	2	1		0	1	1	1	3	1		1		1	2	2	2	1	4	4		2	3				2	3					1	To keep fit	1	To keep fit	1	To keep fit	1	To keep fit
14G	1	1999	22	Maili nne	0		1			1		1		1				6	1		1		4	4	3	2	2	4	4		3					4					Convenience	1	Schedule varies	1	Schedule varies	4	Whenever I'm free	3	Whenever I'm free
15G	0	2000	21	Maili nne	0	4	1	Casual labourer	4	0	6	1		1				2	0		0	To keep fit	4	4	5	5	1	5	5		4					4						1	Whenever I'm free	1	Whenever I'm free	3	Whenever I'm free	3	Whenever I'm free
16G	0	1994	27	Maili nne	0	4	3	Student's minister	1	1	3	0	1	0	1	1	2	4	1		1		4	3	4	4	2	1	4		3					3						1	When going to work	1	When going to work	1	When going to work	1	When going to work
17G	0	1974	47	Maili nne	0	4	3	Christian worker	6	0	3	0	1	1				2	1	Busy	1		4	1	3	3	2	4	4		2					2						1		3		2		2	AVAILABILITY
18G	1	1999	22	Maili nne	0	4	3	Christian worker	0.25	1	6	0		0	5	1	2	6	1	I do not exercise	1	Busy	4	4	3	3	2	4	3	Due to Covid restrictions	3					3						1	Whenever I'm free	1		1	Busy	1	Whenever I'm free
19G	0	1998	23	Maili nne	0	4	1		1	1	6	1		0	1	1	2	6	1		1		4	4	1	1	2	4	4		3					2						1	Busy at school	1	Busy at school	2	Before going to work	2	Before going to work
20G	1	1994	27	Mariot	1	4	1				5			0	1	1	2	5			1		2	2	3	3	2	3	3		4	6				6						1	Whenever I'm free	3	Whenever I'm free	3		3
21G	1	1987	34	Mariot	1	3	2			0	1	0	1	0	1	1	1	6	1	I need company	1		4	4	1	1	1	1	3		3					3						1	Whenever I'm free	1	Whenever I'm free	1	Whenever I'm free	1	Whenever I'm free
22G	0	1996	25	Mariot	1	3	2		14	0	3	0		0	2	1	3	4	0		0		2	1	3	3	1	2	2		4					4						1	To keep fit	3	Busy	2	To stay active	1	Whenever I'm free
23G	0	2002	19	Mariot	1	3	2		2	1	3	0	1	0	2	1	1	3	0	To keep fit	0		1	1	2	1
24G	1	1994	27	Mariot	1	4	2	Shop Keeper	3	1	7	0		1				2	1	Busy	1	Busy	4	4	1			1	1		3					3										1		1	Part of my work
25G	0	1992	29	Mariot	1	4	3	Accountant	2	1	1	0		0	1	1	3	1	0		0		1	1	1	1	2	4	3	Due to Covid restrictions	2					2						2	Whenever I'm free	2	Whenever I'm free	3	After work	3	After work
26G	0	1996	25	Mariot	1	4	2		2	0	7	1		0		2	2	1	1	Busy	1	Busy	4	4	4	3	2	2	2		3					3						3	Convenience	3	Convenience	1	Busy	2	Whenever I'm free
27G	0	1984	37	Mariot	1		3	Plumber	19	0	3	1		1					1	Busy	1		4					1	1		1					1
28G	0	1983	38	Mariot	1	3	2		19	1	2	1		0	1	2	1	3	1		1		4	4	1	1	1	4	4		2					2						1	I make time everyday to exercise	1	To keep fit	2	To remain active	2	To remain active
29G	0	1993	28	Mariot	1	3	2	Farmer	5	1	2	1		1				1	1	Busy	1	Busy						1	1		1					1
30G	0	1976	45	Mariot	1	3	3		15	0	3	1		0	1	3	1	3	0				4	4	3	3	1	4	4		2					1						1		1		2	Before going to work	2	Before going to work
31G	0	1995	26	Mariot	1	4	3	Accountant	2	1	1	1		0		1	1	3	1				1	1	1	3	1	2	2		4					4						3	Whenever I'm free	3	Whenever I'm free	3	After work	3	After work
32G	1	1963	58	Mariot	1	3	2	Business	30	0	3	1		0	1	1	1	6	0	To keep fit	1			3	3	3	3	4	4		3					2	3					1	Whenever I'm free	1	Whenever I'm free	2	I feel energetic in the morning	2	I feel energetic in the morning
33G	1	1992	29	Mariot	1	4	2	Business	2	1	2	1		0	1	2	2	7	1		1	Busy	1	1			2	3	3		3											2	Busy on weekdays	2
34G	0	1995	26	Mariot	1	3	2			0		1		0	4	3	1	5	0	Part of my job	0	Part of my job	1	1	5	4	3	5	5		2	3				2	3					1	Whenever I'm free	1	Whenever I'm free	1	Whenever I'm free	1	Whenever I'm free
35G	0	1992	29	Mariot	1	3	2	Farmer	5	0	3	1		0	2	3	2	5	0		0		1	1	5	5	2	4	4		2	3	4			2	3	4				3	Break over the weekends	3	Break over the weekends	2		2
36G	0	1996	25	Mariot	1	4	2	Business	1	1	2	1		0	1	1	2	2	1	Irregular exercise patterns	1	Satisfied with moderate intensity	2	3	2	2	2	3	4		2	3				2	3					1	I fail to plan hence I don't exercise	1	I fail to plan hence I don't exercise	1	I make time everyday to exercise	1	I fail to plan hence I don't exercise
37G	0	1998	23	Mariot	1	4	2	Musician	3	1	3	1		0	2	1	1	5	0	I exercise for 60 minutes a da	1		2	2	3	3	2	4	3	Due to Covid restrictions	4					4						1	Whenever I'm free	1	Whenever I'm free	3	Whenever I'm free	3	Whenever I'm free
38G	1	2000	21	Mariot	1	4	1	Student		1	4	1		0	5	2	3	3	1	Does exercise but doesn’t meet the recommended standard	0	Satisfied with moderate intensity	3	2	4	5	1	5	5		2	6			YouTube guided sessions	2	3	6		YouTube guided sessions		1	Convenience	1	Convenience	2	I feel energetic in the morning	1	Whenever I feel like
39G	0	2002	19	Mariot	1	3	1			0	3	0		0	2	1	2	4	0	Irregular exercise patterns	1	Fatigued	2	1	3	3	2	2	3	Due to Covid restrictions	4					2					Due to Covid restrictions	2		1	Whenever I'm free	1	Whenever I'm free	1	Whenever I'm free
40G	1	1998	23	Mariot	1	3	1			1	7	1		0	4	2	2	5	1		1		3	4	3	2	1	1	3		5	3				3	6			Cycling	Developedd interest	1	Whenever I'm free	1	Whenever I feel like	1	Whenever I'm free	1	Whenever I feel like
41G	0	2000	21	Mariot	1	3	1			1	4	1		1				2	1		1		4	4	1	1	2	3	1		6				Swimming	3					Due to Covid restrictions	3	Whenever I'm free			1	Whenever I'm free	1	Whenever I'm free
42G	1	1999	22	Mariot	1	3	1			1	2	0		1				6	1	Busy	1		4	4	5	4	3	5	5		3	5				3					Closure of pitch	2	Convenience	1	Convenience	3	After day's activties	3
43G	0	1994	27	Kapsoya	1	4	1				1	1		1				7	1		1		4	4	1	1	1	1	1		6				Cycling	6				Cycling		2	Busy on weekdays	2	Busy on weekdays	3	Whenever I'm free	3	Whenever I'm free
44G	0	1993	28	Main Hostel	0	4	1			1	3	1		0	2	2	1	3	0	I play football 5 days a week	0		2	2	5	5	1	5	4	Whenever I'm free	2	5			Running	5					Whenever I'm free	1	Whenever I'm free	1	To keep fit	3		3	Whenever I'm free
45G	0	1995	26	ODM	1	4	1	Student		1	2	1		1				6	1	Busy	1	Busy	4	4	5	5	2	4	1	Due to Covid restrictions	5					3					Due to Covid restrictions	3	Busy on weekdays	1		3	Whenever I'm free	3	Whenever I'm free
46G	0	1994	27	CBD	1	4	2			1	2	1		1				2	1		1		4	4	2	1	1	1	1		3					1						2	Busy on weekdays	2	Busy on weekdays	1	Whenever I'm free	1	Whenever I'm free
47G	0	1994	27	Kapsoya	1	4	1	Student		1	2	1		1				2	1		1		4	4	3	4	1	4	4		6				Swimming	6				Swimming		1		1		3		3
48G	0	1998	23	Main Hostel	0	3	1			1	4	1		1				2					4	4	3	4		1	1		3	5				1					Due to Covid restrictions			2	Busy on weekdays	1	Whenever I feel like	1	I fail to plan hence I don't exercise
49G	0	1994	27	Maili nne	0	4	1			0	3	0	0	1				6	0	To keep fit	1	Satisfied with moderate intensity	2	2	4	5	1	4	5	Convenience	2					4					Convenience	1	Whenever I'm free	1	Whenever I'm free	3	Whenever I'm free	3	Whenever I'm free
50G	0	1995	26	Pioneer	0	4	1		6	1	3	1		0	5	2	1	3	0	I exercise 3 times a week	1		2	3	4	4	1	4	4		2	4	5			2	3	5				1	Whenever I'm free	1		3	Whenever I'm free	3	Whenever I'm free
51G	0	1992	29	Pioneer	0	4	1	Student	1.25	1	3	0	0	0	1	2	2	5	0		1	Satisfied with moderate intensity	1	1	3	5	2	2	4	Due to Covid restrictions	2	3	4	5		2	3	4	5			1	I make time everyday to exercise	1	I make time everyday to exercise	3	Whenever I'm free	3	Whenever I'm free
52G	0	1994	27	Mariot	1	4	1	Student		1	5	1		0	2	2	1	5	0	I make time everyday to exercise	1		3	3	4	4	3	5	5		2	3	5			3	5					1	Convenience	1	Convenience	1	Convenience	1	Convenience
53G	0	1995	26	Main Hostel	0	4	1	Student		1	4	1		1				5	0	I exercise 3 times a week	1	Satisfied with moderate intensity	3	2	4	4	2	5	4		2	3				2	3					1	Whenever I feel like	1	Whenever I feel like	4	Before school	4	Before school
54G	0	1995	26	Main Hostel	0	3	1			1	5	1		0	1	1	3	5	1	Does exercise but doesn’t meet the recommended standard	1		3	4	4	3		4	3	Due to Covid restrictions	2					2						1	Whenever I'm free	1		3	After work	3
55G	0	1996	25	Mariot	1	4	1	Student		1	4	1		0	1	2	2	4	0	I make time everyday to exercise	1	I don't do vigorous exercise	3	3	3	3	1	4	4		6				Cycling	6				Cycling		1		1	Whenever I'm free	3	After school	3
56G	0		2021	Main Hostel	0	4	1			1	3	1		0	5	3	3	3	0	To keep fit	0	Passionate	2	2	4	3	1	5	5		2	4	5			2	4	5				1	Whenever I'm free	1	Whenever I'm free	2	Before school	2	Before school
57G	0	1996	25	Pioneer	0	4	1	Student		1	6	1		1				6	1	Busy	1	Busy	4	4	4	3		4	4		2					2								1		2		2
58G	0	1999	22	Pioneer	0	3	1			1	4	1		1				7	1		1		3	3	3	3		4	1	Convenience	2					6								1	I made time everyday to exercise			1
59G	0	1995	26	Main Hostel	0	4	1			1	3	1		0	2	2	3	3	0		1		2	4	3	1	2	3	4		3					6				Cycling		1	Whenever I'm free	2	Whenever I feel like	2		3	I feel energetic in the morning
60G	0	1996	25	Pioneer	0	4	1	Student		1	7	0	1	0	5	2	3	7	0	To maintain good health	1	Satisfied with moderate intensity	2	4	3	2		5	5		2					2	5					1		1		2	Before school	1
61G	0	1989	32	Maili nne	0	4	2	Technician	3	1	7	1		0	3	1	2	7	1		1		4	4	1	2	1	1	3		2					3						3	Whenever I'm free	3	Whenever I'm free	2	Before work	2	Before work
62G	0	1993	28	Maili nne	0	3	3	Operator	4	0	7	1		0	1	2	1	1	1		0		4	2	2	2	2	3	1		1					3						1		1		3		2
63G	0	1998	23	Maili nne	0	2	2	Barber	4	1	2	1		0	1	1	3	1	0	To keep fit	1		3	2	3	3	1	4	4		1					2	6			Cycling		1	Whenever I'm free	1	Whenever I'm free	1	Whenever I'm free	1	Whenever I'm free
64G	0	1992	29	Maili nne	0	2	2		3	1	2	1		0	1	1	3	1	0	Whenever I'm free	1		4	4	3	3	1	4	4		1					3						1	Whenever I'm free	1	Whenever I'm free	1	Whenever I'm free	1	Whenever I'm free
65G	0	1981	40	Maili nne	0	3	2	Mechanic	10	0	3	1		1				2										1	1		1					1
66G	0	1988	33	Maili nne	0	3	1		12	1	1	0		0	1	1	3	1	0		0		1	1	3	3	1	3	3		2					2						1		1
67G	0	1987	34	Maili nne	0	3	2	Business	0.3	1	6	1		0	1	2	2	3	1		1		1	1	3	4	2	4	4		2					2	6			Cycling		1	Whenever I'm free	1	Whenever I'm free	1	Whenever I'm free	1	Whenever I'm free
68G	1	1968	53	Maili nne	0	2	2	Business	1	0	3	1		1					1		1							1	1		1					1
69G	0	1982	39	Maili nne	0	3	2	Supply procurement officer	20	1	2	1		0	5	1	2	3	0		0		4	4	2	2	2	3	3		2					3						2	Busy on weekdays	2		1		1
70G	1	1987	34	Maili nne	0	3	2	Business	10	0	7	1		1				1	0		1		4	4	5	4	2	4	5		1											2	Lose weight	3	Busy	4	After work	4	After work
71G	1	1983	38	Maili nne	0	3	2	Business	5	0	1								1	Busy	1	Busy	4	4	1	1		1	1		1					1
72G	1	1984	37	Maili nne	0	2	2	Business	10	0	6	1		0	2	1	2	1	1	Busy	1	Busy	4	4			2	2	1	Due to Covid restrictions	4					4						1		1		1		1
73G	1	1988	33	Maili nne	0	3	2	Business	2	1	2	1		1					1		1		4	4	1	1	3	1	1		1					1
74G	0	1996	25	Maili nne	0	4	2	Farmer	1	1	7	1		1				7	0	Exercise for leisure	1	Irregular exercise patterns	3	1		4		4	1	Fear of contracting covid	2	3				3					Fear of contracting covid	1	Due to Covid restrictions	3		1	Whenever I'm free	2	Remain active
75G	0	1995	26	Maili nne	0	4	2	Online writer	2	1	6	1		1					1		1		4	4	2	2	2	1	3		1					3						2	Busy on weekdays	3	Whenever I'm free	1	Whenever I'm free	1	Whenever I'm free
76G	1	1987	34	Maili nne	0	3	2	Business	7	0	3	1		0	2	1	1	3	1		1		4	4	4	4	2	2	4	Due to Covid restrictions	2					2						2	Busy on weekdays	2	Busy on weekdays	3	After work	3	After work
77G	0	1990	31	Maili nne	0	3	2	Farmer	9	1	2	1		0	1	2	2	2	1		1		4	4	4	4	2	4	1	Busy	2					1								1	Whenever I'm free	1	Whenever I'm free	1	Whenever I'm free
78G	0	2002	19	Maili nne	0		1			0	3	0	0	0	1	2	1	3	0	It's part of my routine	0	Whenever I feel like	2	2	2	2	1	5	4	Busy	2	3	6		Cycling	2	3	6		Cycling		1	Whenever I'm free	1	Whenever I'm free	1	Whenever I'm free	1	Whenever I'm free
79G	0	1998	23	ODM	1	3	1			1	4	1		0	5	3	2	3	0	I play football	1	I don't perform vigorous exercise	2	1	5	5	2	2	2		2	5				2	5					1	To keep fit	1		3	Part of my routine	3	Whenever my teammates are available
80G	0	1999	22	Main Hostel	0	4	1				7	1		1				7	1		1		4	3	3	3	2	5	1		2					3						2	Busy on weekdays	3	Busy on weekdays	1		1	Whenever I'm free
81G	0	1993	28	Main Hostel	0	4	1			1	4	1		1				2	1	Does exercise but doesn’t meet the recommended standard	1	I fail to plan hence I don't exercise	4	4	3																					1	I fail to plan hence I don't exercise
82G	0	1996	25	Mariot	1	4	1			1	1	1		1				1	1		1		2	2	3	3	2	3	3		4					4						1	Whenever I'm free	1	Whenever I'm free	2	I feel energetic in the morning	2	I feel energetic in the morning
83G	0	1999	22	ODM	1	4	1			0	1	0	1	0	2	3	2	1	1	Due to Covid restrictions	1	Busy	2	2	3	4	2	4	3	Due to Covid restrictions	2	5				3						2	FREE TIME	1	There were no Covid restrictions	3	After school	3	After school
84G	1	2002	19	ODM	1	4	1	Student		1	2	1		1				2	1		1		4	4	1	1	2	3	3	Due to Covid restrictions	3					1					Due to Covid restrictions	1	FREE TIME	3	I had enough time	3	Whenever I'm free	3	Whenever I'm free
85G	1	2002	19	ODM	1	4	1	Student		1	2	1		1					1		1		4	4	3	2		3	3		3					3						2	Whenever I'm free	3	Break over the weekends	1	Whenever I'm free	1	Whenever I'm free
86G	0	1998	23	Mariot	1	3	1	Student			3	1		0	1	2	2	3					2	2	3	3	2	5	3		4					4						1	Convenience	1	Convenience	1	Convenience	1	Convenience
87G	1	1999	22	Pioneer	1	3	1	Student		1	4	1		0	2	3	3	4	1		1		3	4	4	3	1	5	2	I exercise in a group	2	4				4						3	Busy over the weekends	3	Busy over the weekends	2	I feel energetic in the morning	1	I fail to plan hence I don't exercise
88G	0	1993	28	Mariot	1	4	1				5	0	1	1				5	1	Busy	0	I play football	4	3	5	5	2	4	4		5					5						1	Due to Covid restrictions	3	There were no Covid restrictions	3	After school	3	After school
89G	0	1995	26	Pioneer	0	3	1	Student		1	3	1		1				5	1	No motivation	1	No motivation	3	2	3	4	2	3	3		3	6			Cycling	3	6			Cycling		1	Flexible schedule	1	Flexible schedule	4	Improves quality of sleep	4	Improves quality of sleep
90G	0	1999	22	Pioneer	0	4	1			1	6	1		1				1	1	Does exercise but doesn’t meet the recommended standard	1	I don't do vigorous exercise	4	4	4	3	2	5	5	Due to Covid restrictions	3	5				3	5					1	Whenever I'm free	1	Whenever I'm free	3	After day's activties	3	After day's activties
91G	0	1997	24	Mariot	1	4	1			1	3	1		0	4	1	2	2	1		1		2	2	2	4	2	5	5		2	6				6						2		3
92G	1	1997	24	Pioneer	0	3	1			0	3	1		0	1	2	2	6	1		1		3	4	3	2	1	5	5	I have more time	3	4				3	4					2	Busy on weekdays	1	I didn't see importance of exercise	2	I feel energetic in the morning	3	Sporting activities
93G	1	1999	22	ODM	1	4	1	Student		1	7	1		1				1	1		1		4	4	3	3	2	3	3		6					6						2	Busy on weekdays	1	I had enough time	3	After day's activties	3
94G	0	1995	26	Pioneer	0	3	1	Student		1	4	1		0	1	2	2	4	0	I make time everyday to exercise	1	Fatigued	2	1	3	3	1	3	3	To avoid contact	4					4						1	Schedule varies	1		2	I feel energetic in the morning	2	I feel energetic in the morning
95G	1	1996	25	Main Hostel	0	4	1	Student		0	6	1		0	2	2	2	6	1		1		4	4	4	5	2	5	3	Due to Covid restrictions	3	6			Cycling	6				Cycling		3		3		1		1
96G	0	1996	25	Main Hostel	0	4	1			1	3	1		0	1	2	3	3	1		1		4	4	3	1	3	1	3	Convenience	4					4						1	Convenience			1	No plan	1
97G	1	1998	23	ODM	1	4	1			1	3	1		0	5	1	1	2					3	3	2		2	3	3		3					3						1		1		1		1
98G	0	2000	21	Pioneer	0	4	1	Student		1	1	1		0	1	2	2	1	1	I fail to plan hence I don't exercise	1	I fail to plan hence I don't exercise	2	2	3	3	1	3	3		4					4						1	To keep fit	1	To keep fit	1	Whenever I'm free	1	Whenever I'm free
99G	0	1994	27	Elgon View	1	4	1	Student		1	6	1		1				7	1	Not consistent	1	Satisfied with moderate intensity	4	4	4	4	3	4	3	Due to Covid restrictions	2					2						1	No motivation	3	Busy over weekends	1	I fail to plan hence I don't exercise	3	After school
100G	0	1994	27	Pioneer	0	4	1			1	7	1		1				7	1		1		4	4	3	3	2	4	1	Busy at school	2	3	4	5		1					Busy	1	Busy	1	Whenever I'm free	4	Favourable weather condition	4	Favourable weather condition
[truncated: 4 more columns]
